# Supplementary material for: Ultrasound-Assisted Extraction of Polysaccharides from Pleurotus ostreatus By-Products: Box–Behnken Optimization and Low-Fat Cookies Formulation
Source: Foods. 2026 May 16;15(10):1764. doi: 10.3390/foods15101764 (PMC13205208; doi:10.3390/foods15101764)
Supplement: Supplementary file 1 [file foods-15-01764-s001.zip]

Archive with 1 entries (1 files):
- foods-4254419-supplementary.pdf
